# Supplementary material for: Natural Flavonoids from Licorice as Potent Inhibitors of β-Glucuronidase Elucidated Through Computational Studies
Source: Molecules. 2025 Mar 15;30(6):1324. doi: 10.3390/molecules30061324 (PMC11945163; doi:10.3390/molecules30061324)
Supplement: Supplementary file 1 [file molecules-30-01324-s001.zip]

Archive with 1 entries (1 files):
- molecules-3373049-SI.pdf
